# Supplementary material for: An Exploratory Transcriptomic Classification Model for Psoriasis Based on Apoptosis-Associated and Proliferation–Apoptosis-Coupled Genes Using Explainable Machine Learning
Source: Int J Mol Sci. 2026 Jun 16;27(12):5441. doi: 10.3390/ijms27125441 (PMC13299817; doi:10.3390/ijms27125441)
Supplement: Supplementary file 1 [file ijms-27-05441-s001.zip]

Archive with 3 entries (3 files):
- Supplementary Figure S1.pdf
- Supplementary Table S1 Head-to-head ROC comparison between the five-gene panel and established psoriasis-related transcriptomic signatures..xlsx
- Supplementary Table S2 Apoptosis-associated and proliferation–apoptosis-coupled transcriptomic panel.xlsx
