# Supplementary material for: An Exploratory Transcriptomic Classification Model for Psoriasis Based on Apoptosis-Associated and Proliferation–Apoptosis-Coupled Genes Using Explainable Machine Learning
Source: Int J Mol Sci. 2026 Jun 16;27(12):5441. doi: 10.3390/ijms27125441 (PMC13299817; doi:10.3390/ijms27125441)
Supplement: Supplementary file 1 [file ijms-27-05441-s001.zip › Supplementary Table S1 Head-to-head ROC comparison between the five-gene panel and established psoriasis-related transcriptomic signatures..xlsx]

## Sheet: Sheet1
Signature	Included genes	No. genes	Training 5-fold CV AUC	Training 95% CI	External validation AUC	External 95% CI
Five-gene apoptosis/proliferation panel	CCNB1, KIF11, HDAC1, TPX2, MELK	5	0.969	0.936–0.991	0.524	0.397–0.648
IL-17/IL-23 axis signature	IL17A, IL23A, IL12B, IL36G	4	0.989	0.971–0.999	0.376	0.255–0.513
Keratinocyte differentiation/S100 signature	LCE3D, S100A1, S100A10, S100A11, S100A12, S100A13, S100A14, S100A16, S100A2, S100A3, S100A4, S100A5, S100A6, S100A7, S100A7A, S100A8, S100A9, S100B, S100G, S100P, S100Z, SPRR1A, SPRR1B, SPRR2B, SPRR2C, SPRR2G, SPRR3, SPRR4	28	0.98	0.954–0.999	0.582	0.450–0.708
Antimicrobial peptide signature	S100A7	1	0.955	0.927–0.979	0.52	0.500–0.551
Combined established psoriasis signature	IL12B, IL17A, IL23A, IL36G, LCE3D, S100 family genes, SPRR family genes, S100A7	32	0.981	0.959–0.997	0.533	0.400–0.658
