# Supplementary material for: An Exploratory Transcriptomic Classification Model for Psoriasis Based on Apoptosis-Associated and Proliferation–Apoptosis-Coupled Genes Using Explainable Machine Learning
Source: Int J Mol Sci. 2026 Jun 16;27(12):5441. doi: 10.3390/ijms27125441 (PMC13299817; doi:10.3390/ijms27125441)
Supplement: Supplementary file 1 [file ijms-27-05441-s001.zip › Supplementary Table S2 Apoptosis-associated and proliferation–apoptosis-coupled transcriptomic panel.xlsx]

## Sheet: Sheet1
Panel	Training 5-fold CV AUC	Training 95% CI	External validation AUC	External 95% CI
Five-gene apoptosis/proliferation panel	0.969	0.937–0.992	0.524	0.397–0.652
Canonical apoptosis effector panel	0.949	0.915–0.978	0.693	0.578–0.808
